# Supplementary material for: Impact of Raw, Roasted and Dehulled Chickpea Flours on Technological and Nutritional Characteristics of Gluten-Free Bread
Source: Foods. 2022 Jan 12;11(2):199. doi: 10.3390/foods11020199 (PMC8774402; doi:10.3390/foods11020199)
Supplement: Supplementary file 1 [file foods-11-00199-s001.zip]

Archive with 1 entries (1 files):
- foods-1463141-supplementary.pdf
